# Supplementary material for: The Role of Microglia in the (Mal)adaptive Response to Traumatic Experience in an Animal Model of PTSD
Source: Int J Mol Sci. 2022 Jun 28;23(13):7185. doi: 10.3390/ijms23137185 (PMC9266429; doi:10.3390/ijms23137185)
Supplement: Supplementary file 1 [file ijms-23-07185-s001.zip]

Archive with 1 entries (1 files):
- ijms-1745840-supplementary.pdf
